# Supplementary material for: In Vitro Digestion and Fecal Fermentation of Low-Gluten Rice and Its Effect on the Gut Microbiota
Source: Foods. 2023 Feb 16;12(4):855. doi: 10.3390/foods12040855 (PMC9956666; doi:10.3390/foods12040855)
Supplement: Supplementary file 1 [file foods-12-00855-s001.zip]

Archive with 1 entries (1 files):
- foods-2126593-supplementary.pdf
